# Supplementary material for: Prognostic Implications of Metabolism Related Gene Signature in Cutaneous Melanoma
Source: Front Oncol. 2020 Sep 9;10:1710. doi: 10.3389/fonc.2020.01710 (PMC7509113; doi:10.3389/fonc.2020.01710)
Supplement: Supplementary file 3 [file Table_3.XLSX]

## Sheet: GSEA结果汇总
NAME	SIZE	ES	NES	NOM p-val	FDR q-val
Enrichment for low-risk patients in KEGG pathway
KEGG_PROTEASOME	44	-0.675869	-2.33592	0	0
KEGG_LYSOSOME	121	-0.601855	-2.31031	0	0.000806
KEGG_ANTIGEN_PROCESSING_AND_PRESENTATION	63	-0.798403	-2.19659	0	0.00639094
KEGG_FC_GAMMA_R_MEDIATED_PHAGOCYTOSIS	95	-0.614065	-2.06885	0.00205761	0.00884164
KEGG_CHEMOKINE_SIGNALING_PATHWAY	188	-0.717715	-2.08922	0	0.00904417
KEGG_T_CELL_RECEPTOR_SIGNALING_PATHWAY	108	-0.72689	-2.05954	0	0.00946296
KEGG_APOPTOSIS	87	-0.60376	-2.09817	0	0.0106732
KEGG_B_CELL_RECEPTOR_SIGNALING_PATHWAY	75	-0.743375	-2.0272	0	0.0121924
KEGG_TOLL_LIKE_RECEPTOR_SIGNALING_PATHWAY	102	-0.724048	-2.10895	0	0.0131401
KEGG_AMINO_SUGAR_AND_NUCLEOTIDE_SUGAR_METABOLISM	44	-0.518098	-1.99073	0	0.0140263
KEGG_NATURAL_KILLER_CELL_MEDIATED_CYTOTOXICITY	127	-0.725627	-1.97888	0	0.0145069
KEGG_ACUTE_MYELOID_LEUKEMIA	57	-0.518109	-1.97053	0	0.0151522
KEGG_CYTOSOLIC_DNA_SENSING_PATHWAY	55	-0.696898	-1.94844	0	0.0180054
KEGG_LEISHMANIA_INFECTION	58	-0.744961	-1.90639	0	0.0262025
KEGG_NON_SMALL_CELL_LUNG_CANCER	54	-0.482781	-1.88797	0	0.0288513
KEGG_VIRAL_MYOCARDITIS	50	-0.612282	-1.82617	0.00195312	0.0391527
KEGG_NOD_LIKE_RECEPTOR_SIGNALING_PATHWAY	62	-0.687705	-1.82989	0	0.0406426
KEGG_CYTOKINE_CYTOKINE_RECEPTOR_INTERACTION	264	-0.701521	-1.8349	0	0.0413554
KEGG_INTESTINAL_IMMUNE_NETWORK_FOR_IGA_PRODUCTION	34	-0.874803	-1.79568	0	0.0461379
KEGG_JAK_STAT_SIGNALING_PATHWAY	155	-0.59243	-1.78517	0.00203252	0.0475093
Enrichment for low-risk patients in GO analysis
BP
GO_REGULATION_OF_TYPE_I_INTERFERON_PRODUCTION	109	-0.713957	-2.5501	0	0.000401
GO_ANTIGEN_PROCESSING_AND_PRESENTATION_OF_PEPTIDE_ANTIGEN_VIA_MHC_CLASS_I	84	-0.739056	-2.57555	0	0.000481
GO_NIK_NF_KAPPAB_SIGNALING	83	-0.586401	-2.59831	0	0.000601
GO_FC_RECEPTOR_SIGNALING_PATHWAY	183	-0.652052	-2.64511	0	0.000802
GO_POSITIVE_REGULATION_OF_TYPE_I_INTERFERON_PRODUCTION	69	-0.698357	-2.52638	0	0.00107776
GO_INNATE_IMMUNE_RESPONSE_ACTIVATING_CELL_SURFACE_RECEPTOR_SIGNALING_PATHWAY	105	-0.712725	-2.66026	0	0.00120237
GO_ANTIGEN_PROCESSING_AND_PRESENTATION	189	-0.612112	-2.51946	0	0.00127902
GO_NEGATIVE_REGULATION_OF_PROTEIN_MODIFICATION_BY_SMALL_PROTEIN_CONJUGATION_OR_REMOVAL	137	-0.430001	-2.4972	0	0.00137734
GO_FC_EPSILON_RECEPTOR_SIGNALING_PATHWAY	124	-0.590627	-2.49955	0	0.00153038
GO_REGULATION_OF_VACUOLE_ORGANIZATION	41	-0.590221	-2.44937	0	0.00185112
GO_ANTIGEN_PROCESSING_AND_PRESENTATION_OF_PEPTIDE_ANTIGEN	153	-0.623372	-2.71662	0	0.00240473
GO_REGULATION_OF_AUTOPHAGY	244	-0.43281	-2.41674	0	0.0025395
GO_REGULATION_OF_VIRAL_TRANSCRIPTION	61	-0.508947	-2.42683	0	0.00275113
GO_ANTIGEN_PROCESSING_AND_PRESENTATION_OF_EXOGENOUS_PEPTIDE_ANTIGEN_VIA_MHC_CLASS_I	59	-0.738582	-2.35527	0	0.00380292
GO_REGULATION_OF_PROTEIN_UBIQUITINATION_INVOLVED_IN_UBIQUITIN_DEPENDENT_PROTEIN_CATABOLIC_PROCESS	103	-0.454912	-2.33994	0	0.00381868
GO_FC_GAMMA_RECEPTOR_SIGNALING_PATHWAY	73	-0.721765	-2.32566	0	0.00383394
GO_REGULATION_OF_PROTEIN_MODIFICATION_BY_SMALL_PROTEIN_CONJUGATION_OR_REMOVAL	277	-0.376124	-2.35852	0	0.00385564
GO_POSITIVE_REGULATION_OF_VIRAL_GENOME_REPLICATION	30	-0.607881	-2.34123	0	0.00399226
GO_POSITIVE_REGULATION_OF_CELLULAR_PROTEIN_CATABOLIC_PROCESS	192	-0.38543	-2.36796	0	0.00408244
GO_REGULATION_OF_SYMBIOSIS_ENCOMPASSING_MUTUALISM_THROUGH_PARASITISM	203	-0.597749	-2.36993	0	0.00414251
GO_IMMUNE_RESPONSE_REGULATING_CELL_SURFACE_RECEPTOR_SIGNALING_PATHWAY	276	-0.756131	-2.34294	0	0.00418236
GO_NEGATIVE_REGULATION_OF_TYPE_I_INTERFERON_PRODUCTION	39	-0.814011	-2.37963	0	0.00422112
GO_POSITIVE_REGULATION_OF_VIRAL_PROCESS	91	-0.384772	-2.3433	0.00200803	0.00439148
GO_T_CELL_RECEPTOR_SIGNALING_PATHWAY	132	-0.74887	-2.38116	0	0.00452263
GO_REGULATION_OF_INNATE_IMMUNE_RESPONSE	348	-0.693709	-2.31489	0	0.00463155
GO_ACTIVATION_OF_INNATE_IMMUNE_RESPONSE	202	-0.700541	-2.30707	0	0.0048358
GO_REGULATION_OF_I_KAPPAB_KINASE_NF_KAPPAB_SIGNALING	233	-0.644488	-2.30487	0	0.00484536
GO_POSITIVE_REGULATION_OF_I_KAPPAB_KINASE_NF_KAPPAB_SIGNALING	179	-0.648685	-2.29602	0	0.00525028
GO_POSITIVE_REGULATION_OF_INNATE_IMMUNE_RESPONSE	243	-0.715572	-2.28966	0	0.00534346
GO_RESPONSE_TO_VIRUS	244	-0.724629	-2.27931	0	0.00553717
GO_REGULATION_OF_INTERFERON_BETA_PRODUCTION	44	-0.755123	-2.27261	0	0.00571318
GO_TUMOR_NECROSIS_FACTOR_MEDIATED_SIGNALING_PATHWAY	118	-0.720641	-2.26362	0	0.00578249
GO_REGULATION_OF_NFAT_PROTEIN_IMPORT_INTO_NUCLEUS	17	-0.782805	-2.25796	0	0.00582653
GO_REGULATION_OF_CELLULAR_PROTEIN_CATABOLIC_PROCESS	272	-0.358447	-2.26407	0	0.00596319
GO_CYTOPLASMIC_PATTERN_RECOGNITION_RECEPTOR_SIGNALING_PATHWAY	33	-0.642793	-2.21002	0	0.00658299
GO_REGULATION_OF_NUCLEASE_ACTIVITY	23	-0.6178	-2.21524	0	0.00665372
GO_ACTIVATION_OF_IMMUNE_RESPONSE	379	-0.733363	-2.21838	0	0.00677297
GO_POSITIVE_REGULATION_OF_AUTOPHAGY	74	-0.522269	-2.20347	0	0.00684781
GO_CORTICAL_CYTOSKELETON_ORGANIZATION	36	-0.675159	-2.21872	0	0.00687951
GO_POSITIVE_REGULATION_OF_PROTEIN_DEACETYLATION	18	-0.65153	-2.19495	0	0.00696243
GO_APOPTOTIC_SIGNALING_PATHWAY	286	-0.527531	-2.19697	0	0.00701782
GO_REGULATION_OF_VIRAL_GENOME_REPLICATION	75	-0.697614	-2.21907	0	0.0070515
GO_POSITIVE_REGULATION_OF_PROTEIN_MODIFICATION_BY_SMALL_PROTEIN_CONJUGATION_OR_REMOVAL	194	-0.382887	-2.2207	0	0.00707745
GO_ANTIGEN_RECEPTOR_MEDIATED_SIGNALING_PATHWAY	161	-0.782789	-2.225	0	0.0071461
GO_POSITIVE_REGULATION_OF_NF_KAPPAB_TRANSCRIPTION_FACTOR_ACTIVITY	129	-0.663325	-2.22742	0	0.00733924
GO_POSITIVE_REGULATION_OF_PROTEIN_CATABOLIC_PROCESS	262	-0.363495	-2.2276	0	0.00754311
GO_DEFENSE_RESPONSE_TO_VIRUS	161	-0.761164	-2.2316	0	0.00764436
GO_MYD88_INDEPENDENT_TOLL_LIKE_RECEPTOR_SIGNALING_PATHWAY	30	-0.732849	-2.17794	0	0.0082881
GO_IMMUNE_EFFECTOR_PROCESS	442	-0.729166	-2.17124	0	0.00864277
GO_REGULATION_OF_AUTOPHAGOSOME_ASSEMBLY	34	-0.565823	-2.16597	0	0.00908069
GO_POSITIVE_REGULATION_OF_INTERFERON_BETA_PRODUCTION	30	-0.79915	-2.16493	0	0.00912297
GO_RESPONSE_TO_INTERFERON_BETA	21	-0.84842	-2.16242	0	0.00922653
GO_NEGATIVE_REGULATION_OF_NF_KAPPAB_TRANSCRIPTION_FACTOR_ACTIVITY	65	-0.667884	-2.15752	0	0.00942899
GO_NUCLEOTIDE_BINDING_DOMAIN_LEUCINE_RICH_REPEAT_CONTAINING_RECEPTOR_SIGNALING_PATHWAY	28	-0.601239	-2.15546	0	0.00952043
GO_VACUOLE_ORGANIZATION	159	-0.384694	-2.15816	0	0.00955122
GO_POSITIVE_REGULATION_OF_PROTEIN_COMPLEX_ASSEMBLY	191	-0.486728	-2.13895	0	0.0104841
GO_I_KAPPAB_KINASE_NF_KAPPAB_SIGNALING	70	-0.706417	-2.13079	0	0.0108208
GO_PROTEIN_POLYUBIQUITINATION	239	-0.364281	-2.12273	0.00200803	0.01097
GO_REGULATION_OF_ORGANELLE_ASSEMBLY	143	-0.431413	-2.12696	0	0.010987
GO_EXTRINSIC_APOPTOTIC_SIGNALING_PATHWAY_VIA_DEATH_DOMAIN_RECEPTORS	39	-0.659772	-2.11999	0	0.0110999
GO_POSITIVE_REGULATION_OF_CELLULAR_AMIDE_METABOLIC_PROCESS	109	-0.45119	-2.12286	0	0.0111559
GO_CELLULAR_RESPONSE_TO_BIOTIC_STIMULUS	160	-0.72886	-2.11176	0	0.0115492
GO_POSITIVE_REGULATION_OF_CATABOLIC_PROCESS	393	-0.355155	-2.10857	0	0.0115902
GO_LEUKOCYTE_ACTIVATION	407	-0.752836	-2.09401	0	0.0129287
GO_PRODUCTION_OF_MOLECULAR_MEDIATOR_OF_IMMUNE_RESPONSE	56	-0.730141	-2.08908	0	0.0130974
GO_REGULATION_OF_PROTEIN_CATABOLIC_PROCESS	391	-0.336746	-2.08974	0	0.013171
GO_NECROTIC_CELL_DEATH	28	-0.806009	-2.09057	0	0.013295
GO_PHAGOCYTOSIS	158	-0.636026	-2.07047	0.00198413	0.0137308
GO_TOLL_LIKE_RECEPTOR_SIGNALING_PATHWAY	85	-0.70913	-2.07317	0	0.0137664
GO_LYMPHOCYTE_APOPTOTIC_PROCESS	18	-0.714024	-2.07505	0	0.0137871
GO_POSITIVE_REGULATION_OF_SEQUENCE_SPECIFIC_DNA_BINDING_TRANSCRIPTION_FACTOR_ACTIVITY	223	-0.543696	-2.07347	0	0.0138612
GO_RESPONSE_TO_TUMOR_NECROSIS_FACTOR	231	-0.66229	-2.07568	0	0.013879
GO_PYRIMIDINE_RIBONUCLEOSIDE_METABOLIC_PROCESS	32	-0.645007	-2.06812	0	0.0138811
GO_REGULATION_OF_TOLL_LIKE_RECEPTOR_SIGNALING_PATHWAY	45	-0.789098	-2.07083	0	0.013886
GO_REGULATION_OF_MULTI_ORGANISM_PROCESS	461	-0.527739	-2.08199	0	0.0139764
GO_REGULATION_OF_TRANSCRIPTION_FACTOR_IMPORT_INTO_NUCLEUS	94	-0.640851	-2.07746	0	0.0139904
GO_IMMUNOGLOBULIN_PRODUCTION	39	-0.768164	-2.08075	0	0.0139912
GO_IMMUNOGLOBULIN_PRODUCTION_INVOLVED_IN_IMMUNOGLOBULIN_MEDIATED_IMMUNE_RESPONSE	19	-0.801003	-2.0757	0	0.0140324
GO_LEUKOCYTE_CELL_CELL_ADHESION	253	-0.770702	-2.07771	0	0.0141807
GO_LEUKOCYTE_APOPTOTIC_PROCESS	22	-0.727036	-2.05153	0.00194932	0.0142043
GO_NEGATIVE_REGULATION_OF_HISTONE_MODIFICATION	36	-0.515509	-2.06335	0.00193798	0.0142377
GO_LYMPHOCYTE_ACTIVATION	336	-0.772369	-2.06479	0	0.014245
GO_RESPONSE_TO_ENDOPLASMIC_RETICULUM_STRESS	229	-0.33853	-2.04989	0	0.0143595
GO_PYRIMIDINE_NUCLEOSIDE_METABOLIC_PROCESS	49	-0.577375	-2.0518	0	0.0143639
GO_RESPONSE_TO_TYPE_I_INTERFERON	61	-0.812805	-2.05352	0	0.0144293
GO_NEGATIVE_REGULATION_OF_RESPONSE_TO_BIOTIC_STIMULUS	29	-0.658726	-2.05397	0	0.0145095
GO_POSTTRANSCRIPTIONAL_REGULATION_OF_GENE_EXPRESSION	441	-0.294752	-2.05452	0	0.0145836
GO_POSITIVE_REGULATION_OF_TRANSLATIONAL_INITIATION	22	-0.640066	-2.05554	0.00392157	0.0146083
GO_RESPONSE_TO_INTERFERON_GAMMA	125	-0.813196	-2.06019	0	0.0146144
GO_NEGATIVE_REGULATION_OF_VIRAL_PROCESS	88	-0.672214	-2.05867	0	0.0146452
GO_EXTRINSIC_APOPTOTIC_SIGNALING_PATHWAY	99	-0.575768	-2.05689	0	0.0147356
GO_NEGATIVE_REGULATION_OF_HISTONE_ACETYLATION	15	-0.675971	-2.04441	0	0.0149313
GO_CYTOKINE_MEDIATED_SIGNALING_PATHWAY	430	-0.693256	-2.04181	0	0.0149714
GO_NEGATIVE_REGULATION_OF_MACROAUTOPHAGY	22	-0.572866	-2.04229	0.00208333	0.015077
GO_POSITIVE_REGULATION_OF_DEFENSE_RESPONSE	360	-0.66972	-2.03664	0	0.0155624
GO_PATTERN_RECOGNITION_RECEPTOR_SIGNALING_PATHWAY	109	-0.681188	-2.03272	0	0.0155972
GO_NECROPTOTIC_PROCESS	21	-0.855112	-2.0373	0	0.0156175
GO_LEUKOCYTE_DIFFERENTIATION	291	-0.712564	-2.03515	0	0.0156302
GO_ADAPTIVE_IMMUNE_RESPONSE_BASED_ON_SOMATIC_RECOMBINATION_OF_IMMUNE_RECEPTORS_BUILT_FROM_IMMUNOGLOBULIN_SUPERFAMILY_DOMAINS	118	-0.779301	-2.03135	0	0.0156657
GO_POSITIVE_REGULATION_OF_CYTOKINE_PRODUCTION	360	-0.691051	-2.03289	0	0.0157329
GO_LYMPHOCYTE_DIFFERENTIATION	208	-0.73813	-2.02822	0	0.0159499
GO_POSITIVE_REGULATION_OF_MULTI_ORGANISM_PROCESS	154	-0.443468	-2.02552	0	0.0159667
GO_CELL_ACTIVATION_INVOLVED_IN_IMMUNE_RESPONSE	136	-0.746434	-2.02596	0	0.0160495
GO_REGULATION_OF_ACTIN_NUCLEATION	26	-0.6202	-2.01218	0.00197628	0.0161673
GO_INTERFERON_GAMMA_MEDIATED_SIGNALING_PATHWAY	52	-0.815568	-2.02072	0	0.0161873
GO_REGULATION_OF_SEQUENCE_SPECIFIC_DNA_BINDING_TRANSCRIPTION_FACTOR_ACTIVITY	356	-0.498167	-2.01001	0	0.0161951
GO_REGULATION_OF_OSTEOCLAST_DIFFERENTIATION	62	-0.72675	-2.02277	0	0.0161954
GO_ERAD_PATHWAY	72	-0.386425	-2.01294	0.0100402	0.0162196
GO_POSITIVE_REGULATION_OF_PROTEOLYSIS	358	-0.405794	-2.01769	0	0.0162379
GO_T_CELL_PROLIFERATION	36	-0.80006	-2.02331	0	0.0162607
GO_REGULATION_OF_RESPONSE_TO_INTERFERON_GAMMA	22	-0.776115	-2.01908	0	0.0162767
GO_NEGATIVE_REGULATION_OF_MULTI_ORGANISM_PROCESS	148	-0.625825	-2.02125	0	0.0163016
GO_REGULATION_OF_PROTEIN_COMPLEX_ASSEMBLY	365	-0.423438	-2.01319	0	0.0163446
GO_VIRAL_GENOME_REPLICATION	21	-0.682407	-2.01382	0.00196078	0.0164143
GO_REGULATION_OF_RECEPTOR_RECYCLING	19	-0.696632	-2.01427	0	0.0165308
GO_REGULATION_OF_NIK_NF_KAPPAB_SIGNALING	42	-0.632256	-2.00781	0	0.0165901
GO_REGULATION_OF_RESPONSE_TO_CYTOKINE_STIMULUS	142	-0.56997	-2.00424	0	0.0166533
GO_ADAPTIVE_IMMUNE_RESPONSE	248	-0.81612	-2.00562	0	0.0166766
GO_CELLULAR_RESPONSE_TO_INTERFERON_GAMMA	103	-0.813908	-2.00474	0	0.016698
GO_REGULATION_OF_ERAD_PATHWAY	27	-0.490949	-2.00282	0.00558659	0.0167156
GO_LYMPHOCYTE_ACTIVATION_INVOLVED_IN_IMMUNE_RESPONSE	96	-0.758818	-2.00146	0	0.0167497
GO_NEGATIVE_REGULATION_OF_CYSTEINE_TYPE_ENDOPEPTIDASE_ACTIVITY	88	-0.531258	-2.00185	0	0.0167863
GO_REGULATION_OF_DEFENSE_RESPONSE_TO_VIRUS_BY_VIRUS	28	-0.782087	-1.99879	0.00200401	0.0169172
GO_REGULATION_OF_LEUKOCYTE_APOPTOTIC_PROCESS	77	-0.754185	-1.99676	0	0.016965
GO_POSITIVE_REGULATION_OF_NIK_NF_KAPPAB_SIGNALING	29	-0.659682	-1.97353	0	0.016972
GO_NEGATIVE_REGULATION_OF_VIRAL_TRANSCRIPTION	24	-0.673092	-1.97703	0	0.0169825
GO_T_CELL_APOPTOTIC_PROCESS	15	-0.739451	-1.99941	0.003861	0.0169913
GO_NEGATIVE_REGULATION_OF_TOLL_LIKE_RECEPTOR_SIGNALING_PATHWAY	25	-0.766684	-1.99509	0	0.017011
GO_POSITIVE_REGULATION_OF_LEUKOCYTE_DIFFERENTIATION	128	-0.743547	-1.99719	0	0.0170129
GO_INTEGRIN_MEDIATED_SIGNALING_PATHWAY	82	-0.672401	-1.97371	0	0.0170324
GO_REGULATION_OF_CYSTEINE_TYPE_ENDOPEPTIDASE_ACTIVITY_INVOLVED_IN_APOPTOTIC_SIGNALING_PATHWAY	22	-0.73273	-1.97775	0.00199203	0.0170804
GO_REGULATION_OF_IMMUNE_EFFECTOR_PROCESS	412	-0.640178	-1.97706	0	0.0170996
GO_REGULATION_OF_LIGASE_ACTIVITY	129	-0.382586	-1.96954	0.0137255	0.0171025
GO_POSITIVE_REGULATION_OF_ADAPTIVE_IMMUNE_RESPONSE	70	-0.785548	-1.95708	0	0.0171339
GO_DEFENSE_RESPONSE_TO_OTHER_ORGANISM	463	-0.604291	-1.99028	0	0.0171468
GO_POSITIVE_REGULATION_OF_HEMOPOIESIS	159	-0.682087	-1.97374	0	0.0171475
GO_REGULATION_OF_CYTOKINE_BIOSYNTHETIC_PROCESS	94	-0.762981	-1.95515	0	0.0171552
GO_VACUOLAR_ACIDIFICATION	15	-0.697446	-1.96964	0.0039604	0.017169
GO_RUFFLE_ORGANIZATION	20	-0.717438	-1.97813	0.0100806	0.0171747
GO_REGULATION_OF_LEUKOCYTE_DIFFERENTIATION	227	-0.688184	-1.95232	0	0.0171786
GO_POSITIVE_REGULATION_OF_CELL_ACTIVATION	271	-0.737887	-1.95635	0.00200803	0.0171977
GO_REGULATION_OF_DEFENSE_RESPONSE_TO_VIRUS	185	-0.546408	-1.9556	0	0.0172043
GO_REGULATION_OF_MYELOID_LEUKOCYTE_DIFFERENTIATION	107	-0.641892	-1.95358	0.0019685	0.0172317
GO_ACETYL_COA_METABOLIC_PROCESS	26	-0.60286	-1.95714	0	0.0172347
GO_B_CELL_ACTIVATION_INVOLVED_IN_IMMUNE_RESPONSE	34	-0.771339	-1.95274	0	0.0172462
GO_PYRIMIDINE_CONTAINING_COMPOUND_METABOLIC_PROCESS	75	-0.492198	-1.99277	0	0.017251
GO_POSITIVE_REGULATION_OF_LIGASE_ACTIVITY	109	-0.398198	-1.95404	0.0197239	0.0172512
GO_REGULATION_OF_RESPONSE_TO_BIOTIC_STIMULUS	229	-0.548947	-1.9701	0	0.0172546
GO_REGULATION_OF_HEMOPOIESIS	305	-0.637665	-1.97379	0.0020202	0.0172593
GO_PROTEIN_DEGLYCOSYLATION	21	-0.641915	-1.99028	0	0.0172787
GO_POSITIVE_REGULATION_OF_MYELOID_LEUKOCYTE_DIFFERENTIATION	49	-0.707627	-1.98111	0	0.0172811
GO_LYMPHOCYTE_MEDIATED_IMMUNITY	109	-0.745587	-1.97832	0	0.0172818
GO_RESPONSE_TO_GAMMA_RADIATION	50	-0.527371	-1.95754	0	0.0173107
GO_NEGATIVE_REGULATION_OF_I_KAPPAB_KINASE_NF_KAPPAB_SIGNALING	51	-0.624982	-1.98794	0	0.0173291
GO_NEGATIVE_REGULATION_OF_HOMEOSTATIC_PROCESS	124	-0.54726	-1.99074	0	0.0173481
GO_LYTIC_VACUOLE_ORGANIZATION	50	-0.478421	-1.97023	0	0.0173617
GO_T_CELL_DIFFERENTIATION	122	-0.774111	-1.9814	0	0.0173849
GO_POSITIVE_REGULATION_OF_T_CELL_MEDIATED_IMMUNITY	29	-0.814209	-1.95829	0	0.0173857
GO_LEUKOCYTE_MEDIATED_IMMUNITY	150	-0.707302	-1.97833	0	0.0174044
GO_REGULATION_OF_TUMOR_NECROSIS_FACTOR_SUPERFAMILY_CYTOKINE_PRODUCTION	100	-0.749147	-1.95757	0	0.0174137
GO_POSITIVE_REGULATION_OF_IMMUNE_EFFECTOR_PROCESS	149	-0.738919	-1.97065	0	0.0174269
GO_REGULATION_OF_RNA_STABILITY	139	-0.323763	-1.96125	0.00392927	0.0174389
GO_REGULATION_OF_HOMOTYPIC_CELL_CELL_ADHESION	285	-0.71817	-1.95965	0.002	0.0174464
GO_NEGATIVE_REGULATION_OF_VIRAL_GENOME_REPLICATION	49	-0.749487	-1.98245	0	0.0174571
GO_POSITIVE_REGULATION_OF_LEUKOCYTE_MEDIATED_IMMUNITY	81	-0.81513	-1.95888	0	0.0174611
GO_REGULATION_OF_B_CELL_ACTIVATION	100	-0.789375	-1.98161	0	0.0174681
GO_MULTI_ORGANISM_LOCALIZATION	67	-0.407186	-1.96182	0.00392927	0.0175056
GO_REGULATION_OF_ALPHA_BETA_T_CELL_DIFFERENTIATION	46	-0.805973	-1.98293	0	0.0175161
GO_B_CELL_ACTIVATION	130	-0.682945	-1.94997	0	0.0175196
GO_REGULATION_OF_LYMPHOCYTE_APOPTOTIC_PROCESS	53	-0.761971	-1.96694	0	0.0175258
GO_MYELOID_DENDRITIC_CELL_DIFFERENTIATION	20	-0.856556	-1.95969	0	0.0175527
GO_POSITIVE_REGULATION_OF_LYMPHOCYTE_MEDIATED_IMMUNITY	65	-0.831449	-1.9624	0	0.0175614
GO_MEMBRANE_PROTEIN_ECTODOMAIN_PROTEOLYSIS	22	-0.565938	-1.94945	0.00201613	0.0175633
GO_REGULATION_OF_LEUKOCYTE_MEDIATED_IMMUNITY	152	-0.782895	-1.9639	0	0.0175674
GO_REGULATION_OF_CELL_CELL_ADHESION	357	-0.677889	-1.96563	0.00196464	0.0175679
GO_PEPTIDYL_ASPARAGINE_MODIFICATION	39	-0.512008	-1.98438	0	0.0175947
GO_ER_ASSOCIATED_UBIQUITIN_DEPENDENT_PROTEIN_CATABOLIC_PROCESS	61	-0.406716	-1.96428	0.00804829	0.0175971
GO_LEUKOCYTE_PROLIFERATION	88	-0.730679	-1.94105	0	0.0176036
GO_POSITIVE_REGULATION_OF_OSTEOCLAST_DIFFERENTIATION	23	-0.832646	-1.96294	0	0.0176079
GO_LYMPHOCYTE_HOMEOSTASIS	50	-0.73596	-1.94649	0.00204499	0.0176142
GO_REGULATION_OF_TRANSLATIONAL_INITIATION	80	-0.376232	-1.98511	0.00377358	0.017625
GO_POSITIVE_REGULATION_OF_TRANSCRIPTION_FACTOR_IMPORT_INTO_NUCLEUS	51	-0.758878	-1.98342	0	0.0176398
GO_THYMOCYTE_AGGREGATION	45	-0.72595	-1.94696	0	0.0176513
GO_POSITIVE_REGULATION_OF_TUMOR_NECROSIS_FACTOR_SUPERFAMILY_CYTOKINE_PRODUCTION	56	-0.812767	-1.94125	0	0.0176609
GO_MEMBRANE_RAFT_ORGANIZATION	17	-0.70583	-1.94783	0.00198807	0.0176755
GO_POSITIVE_REGULATION_OF_B_CELL_ACTIVATION	66	-0.78237	-1.94545	0	0.0176892
GO_NEGATIVE_REGULATION_OF_CYTOKINE_PRODUCTION	203	-0.641197	-1.94336	0	0.0177053
GO_GLYCOSYL_COMPOUND_CATABOLIC_PROCESS	42	-0.6711	-1.93967	0	0.0177303
GO_POSITIVE_REGULATION_OF_CYTOKINE_BIOSYNTHETIC_PROCESS	58	-0.822143	-1.93919	0	0.0177452
GO_CELLULAR_RESPONSE_TO_INTERLEUKIN_4	26	-0.7286	-1.94131	0.00197628	0.0177459
GO_MYELOID_LEUKOCYTE_ACTIVATION	97	-0.715835	-1.9436	0	0.0177789
GO_REGULATION_OF_CELL_ACTIVATION	440	-0.689372	-1.9444	0.00202429	0.0177855
GO_RESPONSE_TO_INTERLEUKIN_4	31	-0.688184	-1.94164	0.00193424	0.0178026
GO_DENDRITIC_CELL_DIFFERENTIATION	33	-0.835015	-1.93741	0	0.0178733
GO_NEGATIVE_REGULATION_OF_IMMUNE_SYSTEM_PROCESS	354	-0.632374	-1.94366	0.00200401	0.0178745
GO_POSITIVE_REGULATION_OF_CELL_CELL_ADHESION	222	-0.726738	-1.93532	0.00200803	0.0180669
GO_ISOTYPE_SWITCHING	16	-0.720071	-1.93467	0	0.018079
GO_B_CELL_HOMEOSTASIS	21	-0.788428	-1.93368	0	0.0181569
GO_CELLULAR_DEFENSE_RESPONSE	58	-0.85254	-1.93104	0	0.0183028
GO_COFACTOR_BIOSYNTHETIC_PROCESS	162	-0.411341	-1.93149	0.00601202	0.0183185
GO_REGULATION_OF_DNA_RECOMBINATION	58	-0.623018	-1.93204	0	0.0183246
GO_POSITIVE_REGULATION_OF_ALPHA_BETA_T_CELL_DIFFERENTIATION	37	-0.809385	-1.93036	0	0.0183472
GO_MODULATION_OF_TRANSCRIPTION_IN_OTHER_ORGANISM_INVOLVED_IN_SYMBIOTIC_INTERACTION	22	-0.634896	-1.92736	0.00194553	0.0187245
GO_REGULATION_OF_MAST_CELL_ACTIVATION	38	-0.781639	-1.90509	0	0.0188896
GO_REGULATION_OF_LEUKOCYTE_DEGRANULATION	41	-0.76373	-1.9055	0	0.0189247
GO_MULTI_ORGANISM_MEMBRANE_ORGANIZATION	30	-0.51752	-1.90728	0.00416667	0.0189381
GO_NEGATIVE_REGULATION_OF_T_CELL_PROLIFERATION	46	-0.722208	-1.92555	0	0.0189483
GO_REGULATION_OF_ANTIGEN_RECEPTOR_MEDIATED_SIGNALING_PATHWAY	41	-0.828401	-1.90645	0	0.0189515
GO_REGULATION_OF_B_CELL_APOPTOTIC_PROCESS	18	-0.750396	-1.90566	0	0.0189719
GO_REGULATION_OF_B_CELL_PROLIFERATION	54	-0.787156	-1.92192	0	0.0190004
GO_HOMEOSTASIS_OF_NUMBER_OF_CELLS	173	-0.559706	-1.92319	0.00409836	0.0190124
GO_REGULATION_OF_NF_KAPPAB_IMPORT_INTO_NUCLEUS	48	-0.75386	-1.92365	0	0.019014
GO_REGULATION_OF_T_CELL_DIFFERENTIATION	104	-0.726899	-1.90806	0.0019685	0.0190168
GO_POSITIVE_REGULATION_OF_INTRACELLULAR_TRANSPORT	367	-0.442263	-1.90735	0.00198807	0.0190187
GO_ALPHA_BETA_T_CELL_ACTIVATION	52	-0.816608	-1.90852	0	0.0190285
GO_POSITIVE_REGULATION_OF_DNA_RECOMBINATION	18	-0.826552	-1.92216	0	0.019029
GO_MYELOID_CELL_DIFFERENTIATION	186	-0.557716	-1.90906	0.00199203	0.0190416
GO_T_CELL_ACTIVATION_INVOLVED_IN_IMMUNE_RESPONSE	60	-0.74951	-1.89928	0	0.01906
GO_LEUKOCYTE_HOMEOSTASIS	58	-0.717141	-1.92453	0.0020284	0.0190684
GO_POSITIVE_REGULATION_OF_MONOOXYGENASE_ACTIVITY	28	-0.664946	-1.9109	0.00198807	0.019069
GO_POSITIVE_REGULATION_OF_LEUKOCYTE_PROLIFERATION	131	-0.769942	-1.90305	0	0.0190791
GO_REGULATION_OF_ALPHA_BETA_T_CELL_ACTIVATION	66	-0.820952	-1.92389	0	0.0190802
GO_REGULATION_OF_INTERLEUKIN_1_BETA_PRODUCTION	47	-0.748842	-1.91033	0	0.0190836
GO_COENZYME_BIOSYNTHETIC_PROCESS	124	-0.446162	-1.90945	0.0041841	0.0190888
GO_MYELOID_LEUKOCYTE_DIFFERENTIATION	95	-0.644132	-1.90153	0	0.0190918
GO_NEGATIVE_REGULATION_OF_PROTEIN_ACETYLATION	20	-0.582468	-1.91124	0.00192678	0.0191004
GO_MODULATION_BY_VIRUS_OF_HOST_MORPHOLOGY_OR_PHYSIOLOGY	37	-0.523279	-1.90254	0.0060241	0.0191025
GO_REGULATION_OF_INTERLEUKIN_1_PRODUCTION	57	-0.752052	-1.90335	0	0.0191044
GO_SOMATIC_DIVERSIFICATION_OF_IMMUNOGLOBULINS	27	-0.625584	-1.92223	0.00194932	0.0191153
GO_REGULATION_OF_CELL_KILLING	59	-0.819825	-1.89832	0	0.0191153
GO_POSITIVE_REGULATION_OF_INTERLEUKIN_1_PRODUCTION	36	-0.788438	-1.8995	0	0.0191225
GO_MYELOID_DENDRITIC_CELL_ACTIVATION	26	-0.826182	-1.9017	0	0.0191333
GO_VACUOLAR_TRANSPORT	243	-0.318698	-1.91165	0.00610998	0.0191382
GO_NEGATIVE_REGULATION_OF_RESPONSE_TO_ENDOPLASMIC_RETICULUM_STRESS	39	-0.457844	-1.91209	0.00197239	0.0191632
GO_REGULATION_OF_LYMPHOCYTE_MEDIATED_IMMUNITY	110	-0.779738	-1.90952	0	0.0191718
GO_REGULATION_OF_ADAPTIVE_IMMUNE_RESPONSE	120	-0.766997	-1.91984	0	0.0191765
GO_REGULATION_OF_INTERLEUKIN_12_PRODUCTION	49	-0.826582	-1.91265	0	0.019186
GO_RESPONSE_TO_MOLECULE_OF_BACTERIAL_ORIGIN	317	-0.640034	-1.89963	0	0.0191872
GO_NEGATIVE_REGULATION_OF_INNATE_IMMUNE_RESPONSE	34	-0.679656	-1.89985	0.00204082	0.0192244
GO_REGULATION_OF_MYELOID_CELL_DIFFERENTIATION	178	-0.564285	-1.91285	0.00196464	0.0192565
GO_REGULATION_OF_LEUKOCYTE_PROLIFERATION	194	-0.742571	-1.91347	0.00199601	0.0192611
GO_POSITIVE_REGULATION_OF_CELL_ADHESION	353	-0.643466	-1.91368	0.00195695	0.0192948
GO_REGULATION_OF_IMMUNOGLOBULIN_PRODUCTION	45	-0.74602	-1.89987	0	0.0193026
GO_REGULATION_OF_ISOTYPE_SWITCHING	24	-0.814574	-1.91774	0	0.0193562
GO_CELL_REDOX_HOMEOSTASIS	65	-0.528302	-1.91697	0.00208333	0.0193616
GO_LIPOPOLYSACCHARIDE_MEDIATED_SIGNALING_PATHWAY	31	-0.855824	-1.91374	0	0.0193785
GO_REGULATION_OF_T_CELL_MEDIATED_IMMUNITY	49	-0.785302	-1.9148	0	0.0193916
GO_REGULATION_OF_INTERLEUKIN_2_PRODUCTION	48	-0.773429	-1.91538	0	0.0194225
GO_B_CELL_MEDIATED_IMMUNITY	63	-0.749999	-1.91777	0	0.0194366
GO_POSITIVE_REGULATION_OF_CYSTEINE_TYPE_ENDOPEPTIDASE_ACTIVITY_INVOLVED_IN_APOPTOTIC_SIGNALING_PATHWAY	17	-0.757767	-1.91387	0	0.0194533
GO_PEPTIDYL_TYROSINE_AUTOPHOSPHORYLATION	39	-0.71527	-1.89534	0.00197628	0.019478
GO_REGULATION_OF_T_CELL_MEDIATED_CYTOTOXICITY	20	-0.883403	-1.91568	0	0.019499
GO_TOR_SIGNALING	16	-0.60074	-1.8938	0.00575816	0.0195688
GO_REGULATION_OF_T_CELL_PROLIFERATION	136	-0.761022	-1.89283	0.002	0.0196064
GO_MEMBRANE_PROTEIN_PROTEOLYSIS	35	-0.52254	-1.89327	0	0.0196184
GO_T_CELL_MEDIATED_IMMUNITY	28	-0.75617	-1.89393	0	0.0196313
GO_RESPONSE_TO_INTERLEUKIN_1	113	-0.629418	-1.89192	0	0.0196743
GO_NEGATIVE_REGULATION_OF_CELL_CELL_ADHESION	132	-0.632111	-1.88941	0.00200803	0.0198257
GO_PYRIMIDINE_CONTAINING_COMPOUND_CATABOLIC_PROCESS	32	-0.64262	-1.88963	0	0.0198902
GO_POSITIVE_REGULATION_OF_LYMPHOCYTE_DIFFERENTIATION	78	-0.782104	-1.88655	0.00199203	0.0199402
GO_NEGATIVE_REGULATION_OF_HOMOTYPIC_CELL_CELL_ADHESION	96	-0.670806	-1.88593	0.00203252	0.0199424
GO_REGULATION_OF_LEUKOCYTE_MEDIATED_CYTOTOXICITY	49	-0.838687	-1.88813	0	0.0199863
GO_POSITIVE_REGULATION_OF_LEUKOCYTE_APOPTOTIC_PROCESS	26	-0.752141	-1.88681	0	0.0200093
GO_REGULATION_OF_LYMPHOCYTE_DIFFERENTIATION	129	-0.722677	-1.88695	0.0020202	0.0200733
GO_REGULATION_OF_T_HELPER_CELL_DIFFERENTIATION	26	-0.831377	-1.88426	0	0.0201509
GO_REGULATION_OF_T_CELL_RECEPTOR_SIGNALING_PATHWAY	28	-0.800869	-1.88193	0	0.0204022
GO_POSITIVE_REGULATION_OF_INTERLEUKIN_1_BETA_PRODUCTION	30	-0.797341	-1.88197	0	0.0204789
GO_SINGLE_ORGANISM_CELL_ADHESION	452	-0.609469	-1.87967	0.00198807	0.0207564
GO_NEGATIVE_REGULATION_OF_DEFENSE_RESPONSE_TO_VIRUS	18	-0.626686	-1.87832	0.0020202	0.0208735
GO_POSITIVE_REGULATION_OF_RESPONSE_TO_CYTOKINE_STIMULUS	33	-0.627691	-1.87871	0	0.0208794
GO_T_CELL_HOMEOSTASIS	34	-0.688136	-1.87431	0.00199601	0.0209562
GO_REGULATION_OF_NUCLEOCYTOPLASMIC_TRANSPORT	219	-0.451547	-1.87376	0.00197239	0.0209759
GO_REGULATION_OF_INTERLEUKIN_10_PRODUCTION	42	-0.831838	-1.87513	0	0.0209938
GO_REGULATION_OF_INTERLEUKIN_8_PRODUCTION	61	-0.704694	-1.87542	0	0.0210026
GO_POSITIVE_REGULATION_OF_INTERFERON_GAMMA_PRODUCTION	61	-0.846443	-1.87586	0	0.0210145
GO_POSITIVE_REGULATION_OF_INTERLEUKIN_12_PRODUCTION	32	-0.832659	-1.87437	0	0.021029
GO_NEGATIVE_REGULATION_OF_ORGANELLE_ASSEMBLY	21	-0.5744	-1.87702	0.00393701	0.0210667
GO_ALPHA_BETA_T_CELL_DIFFERENTIATION	44	-0.822476	-1.87298	0	0.0210711
GO_CD4_POSITIVE_ALPHA_BETA_T_CELL_ACTIVATION	33	-0.80538	-1.87588	0	0.0210915
GO_NEGATIVE_REGULATION_OF_CELLULAR_CATABOLIC_PROCESS	153	-0.379547	-1.87591	0	0.0211622
GO_REGULATION_OF_CYSTEINE_TYPE_ENDOPEPTIDASE_ACTIVITY	210	-0.481013	-1.87137	0	0.0211958
GO_NEGATIVE_REGULATION_OF_PHOSPHOPROTEIN_PHOSPHATASE_ACTIVITY	15	-0.687329	-1.87184	0.00195695	0.021199
GO_HISTONE_H3_ACETYLATION	43	-0.41036	-1.87058	0.00952381	0.0212378
GO_RIBONUCLEOSIDE_CATABOLIC_PROCESS	25	-0.754873	-1.86858	0	0.0213062
GO_POSITIVE_REGULATION_OF_INTERLEUKIN_2_PRODUCTION	31	-0.773391	-1.86939	0	0.0213288
GO_POSITIVE_REGULATION_OF_INTERFERON_ALPHA_PRODUCTION	16	-0.855036	-1.86872	0	0.0213604
GO_CYTOKINE_PRODUCTION	119	-0.682336	-1.86943	0	0.0213919
GO_T_CELL_DIFFERENTIATION_INVOLVED_IN_IMMUNE_RESPONSE	29	-0.831407	-1.86726	0	0.0214394
GO_POSITIVE_REGULATION_OF_CYTOKINE_SECRETION	96	-0.721948	-1.86758	0	0.0214481
GO_INTRINSIC_APOPTOTIC_SIGNALING_PATHWAY_IN_RESPONSE_TO_DNA_DAMAGE_BY_P53_CLASS_MEDIATOR	29	-0.504621	-1.86601	0.00404858	0.0215927
GO_REGULATION_OF_INTRACELLULAR_PROTEIN_TRANSPORT	377	-0.402346	-1.86486	0.0019685	0.0217135
GO_REGULATION_OF_INTERFERON_GAMMA_PRODUCTION	88	-0.802909	-1.86375	0	0.021757
GO_REGULATION_OF_CYTOKINE_SECRETION	142	-0.712319	-1.86298	0	0.0218056
GO_NEGATIVE_REGULATION_OF_LEUKOCYTE_PROLIFERATION	63	-0.730027	-1.86392	0.00200401	0.021809
GO_POSITIVE_REGULATION_OF_MYELOID_CELL_DIFFERENTIATION	79	-0.59933	-1.86268	0.0019802	0.0218102
GO_CELLULAR_RESPONSE_TO_HEAT	36	-0.614963	-1.85952	0.00204918	0.0223963
GO_INTERACTION_WITH_HOST	133	-0.524709	-1.85864	0.00619835	0.0224616
GO_POSITIVE_REGULATION_OF_ALPHA_BETA_T_CELL_ACTIVATION	49	-0.819963	-1.85822	0	0.0224888
GO_NEGATIVE_REGULATION_OF_ALPHA_BETA_T_CELL_ACTIVATION	23	-0.758843	-1.85731	0.0019802	0.0225311
GO_REGULATION_OF_CELL_SHAPE	136	-0.514299	-1.85749	0	0.0225611
GO_POSITIVE_REGULATION_OF_NATURAL_KILLER_CELL_ACTIVATION	18	-0.8526	-1.85412	0	0.0230318
GO_REGULATION_OF_CD4_POSITIVE_ALPHA_BETA_T_CELL_ACTIVATION	38	-0.832169	-1.85244	0	0.0230555
GO_ACTIN_POLYMERIZATION_OR_DEPOLYMERIZATION	37	-0.573851	-1.85429	0.00200803	0.0230808
GO_NEGATIVE_REGULATION_OF_ANTIGEN_RECEPTOR_MEDIATED_SIGNALING_PATHWAY	20	-0.807524	-1.85333	0	0.023098
GO_POSITIVE_REGULATION_OF_T_CELL_PROLIFERATION	90	-0.814608	-1.85246	0	0.0231311
GO_SUBSTANTIA_NIGRA_DEVELOPMENT	44	-0.511581	-1.8516	0.00390625	0.023176
GO_POSITIVE_REGULATION_OF_APOPTOTIC_SIGNALING_PATHWAY	167	-0.42046	-1.85246	0.00206612	0.0232071
GO_CYTOKINE_SECRETION	37	-0.752431	-1.85006	0	0.0232616
GO_REGULATION_OF_INTERFERON_ALPHA_PRODUCTION	19	-0.880322	-1.85065	0	0.0232714
GO_POSITIVE_REGULATION_OF_B_CELL_PROLIFERATION	37	-0.76409	-1.85015	0.00202429	0.0233191
GO_REGULATION_OF_MAST_CELL_ACTIVATION_INVOLVED_IN_IMMUNE_RESPONSE	31	-0.760635	-1.84789	0	0.0235989
GO_NATURAL_KILLER_CELL_ACTIVATION	52	-0.755074	-1.84698	0	0.0237222
GO_NEGATIVE_REGULATION_OF_CELL_ADHESION	216	-0.564787	-1.8446	0	0.0237741
GO_POSITIVE_T_CELL_SELECTION	21	-0.870867	-1.84474	0	0.0238166
GO_MYD88_DEPENDENT_TOLL_LIKE_RECEPTOR_SIGNALING_PATHWAY	32	-0.727104	-1.84478	0.00392157	0.0238826
GO_NEGATIVE_REGULATION_OF_SEQUENCE_SPECIFIC_DNA_BINDING_TRANSCRIPTION_FACTOR_ACTIVITY	133	-0.484753	-1.84495	0.00200803	0.0239248
GO_REGULATION_OF_SEQUESTERING_OF_CALCIUM_ION	107	-0.579904	-1.84515	0.00202429	0.0239764
GO_LYMPHOCYTE_COSTIMULATION	63	-0.806197	-1.84248	0.0019802	0.0241093
GO_NEGATIVE_REGULATION_OF_LEUKOCYTE_APOPTOTIC_PROCESS	43	-0.762816	-1.8389	0	0.0242235
GO_POSITIVE_REGULATION_OF_INTERLEUKIN_8_PRODUCTION	45	-0.719093	-1.83939	0.00400802	0.0242358
GO_ENDOSOME_TO_LYSOSOME_TRANSPORT	39	-0.436127	-1.83896	0.00594059	0.0242802
GO_RESPONSE_TO_INTERFERON_ALPHA	20	-0.79303	-1.83946	0	0.0243019
GO_PROTEIN_LOCALIZATION_TO_VACUOLE	44	-0.429104	-1.84076	0.0119522	0.0243265
GO_RESPONSE_TO_BACTERIUM	483	-0.595437	-1.83957	0	0.0243591
GO_REGULATION_OF_RESPONSE_TO_EXTRACELLULAR_STIMULUS	171	-0.3046	-1.8396	0.00190114	0.0244332
GO_POSITIVE_REGULATION_OF_CELL_KILLING	35	-0.86642	-1.83529	0	0.0245028
GO_REGULATION_OF_EXTRINSIC_APOPTOTIC_SIGNALING_PATHWAY_VIA_DEATH_DOMAIN_RECEPTORS	54	-0.56211	-1.83649	0.00199203	0.0245431
GO_T_HELPER_1_TYPE_IMMUNE_RESPONSE	17	-0.882111	-1.8353	0	0.024577
GO_REGULATION_OF_ENDOPLASMIC_RETICULUM_STRESS_INDUCED_INTRINSIC_APOPTOTIC_SIGNALING_PATHWAY	30	-0.482888	-1.83667	0.00204082	0.0245889
GO_T_CELL_SELECTION	36	-0.870013	-1.83556	0	0.0246081
GO_LEUKOCYTE_MIGRATION	258	-0.668676	-1.83564	0	0.0246557
GO_REGULATION_OF_TYPE_2_IMMUNE_RESPONSE	26	-0.803082	-1.83349	0	0.0247497
GO_LYSOSOMAL_TRANSPORT	67	-0.381587	-1.83365	0.0118812	0.0247972
GO_REGULATION_OF_CYTOPLASMIC_TRANSPORT	475	-0.412673	-1.83237	0.00201613	0.0248599
GO_INFLAMMATORY_RESPONSE	443	-0.677974	-1.83105	0	0.0249335
GO_NEGATIVE_REGULATION_OF_LYMPHOCYTE_APOPTOTIC_PROCESS	27	-0.732643	-1.83149	0.002	0.0249858
GO_ANTIGEN_PROCESSING_AND_PRESENTATION_OF_PEPTIDE_OR_POLYSACCHARIDE_ANTIGEN_VIA_MHC_CLASS_II	77	-0.423322	-1.83114	0.0132075	0.0250004
GO_VASCULAR_ENDOTHELIAL_GROWTH_FACTOR_RECEPTOR_SIGNALING_PATHWAY	73	-0.571155	-1.82959	0.00813008	0.0250734
GO_RESPONSE_TO_MURAMYL_DIPEPTIDE	15	-0.781547	-1.82987	0	0.0250882
GO_POSITIVE_REGULATION_OF_REACTIVE_OXYGEN_SPECIES_BIOSYNTHETIC_PROCESS	47	-0.652727	-1.82911	0.00394477	0.0250938
GO_MACROPHAGE_ACTIVATION	31	-0.761849	-1.82773	0	0.025261
GO_MYELOID_CELL_ACTIVATION_INVOLVED_IN_IMMUNE_RESPONSE	40	-0.720798	-1.8268	0	0.0254336
GO_NEGATIVE_REGULATION_OF_CELL_ACTIVATION	151	-0.658556	-1.82474	0.00410678	0.0254408
GO_VESICLE_CYTOSKELETAL_TRAFFICKING	39	-0.431855	-1.82484	0.0138067	0.0255105
GO_REGULATION_OF_PROTEIN_TARGETING	303	-0.419125	-1.82511	0.00197628	0.0255347
GO_REGULATION_OF_ANTIGEN_PROCESSING_AND_PRESENTATION	21	-0.83662	-1.82529	0	0.0255634
GO_REGULATION_OF_PROTEIN_DEACETYLATION	34	-0.487343	-1.82369	0.0040404	0.0255839
GO_MEMBRANE_INVAGINATION	28	-0.665772	-1.82337	0.00604839	0.0255918
GO_OSTEOCLAST_DIFFERENTIATION	30	-0.609785	-1.82532	0.00205339	0.02563
GO_NEGATIVE_REGULATION_OF_T_CELL_RECEPTOR_SIGNALING_PATHWAY	16	-0.751513	-1.82246	0	0.0256686
GO_PH_REDUCTION	39	-0.529882	-1.82138	0.00197628	0.0258752
GO_ACTIVATION_OF_CYSTEINE_TYPE_ENDOPEPTIDASE_ACTIVITY	93	-0.527122	-1.82082	0	0.0259161
GO_NEGATIVE_REGULATION_OF_DEFENSE_RESPONSE	138	-0.579931	-1.8195	0.00201613	0.0261193
GO_NEGATIVE_REGULATION_OF_B_CELL_PROLIFERATION	15	-0.862853	-1.81833	0	0.0262282
GO_REGULATION_OF_LYMPHOCYTE_MIGRATION	37	-0.796318	-1.81857	0	0.0262686
GO_STAT_CASCADE	50	-0.630279	-1.81366	0.002	0.0268516
GO_PHAGOSOME_MATURATION	38	-0.547907	-1.81416	0	0.0268665
GO_PURINE_CONTAINING_COMPOUND_SALVAGE	16	-0.651792	-1.81375	0.00193424	0.0268855
GO_REGULATION_OF_PROTEIN_POLYMERIZATION	169	-0.411225	-1.81449	0	0.0268946
GO_POSITIVE_REGULATION_OF_T_HELPER_CELL_DIFFERENTIATION	18	-0.837339	-1.81189	0.00194175	0.0269536
GO_CALCIUM_ION_IMPORT_INTO_CYTOSOL	42	-0.616594	-1.81086	0.00416667	0.0269741
GO_POSITIVE_REGULATION_OF_INTERLEUKIN_1_SECRETION	24	-0.822061	-1.8114	0	0.0270127
GO_POSITIVE_REGULATION_OF_CYTOPLASMIC_TRANSPORT	280	-0.443332	-1.8119	0.00198413	0.0270281
GO_RESPONSE_TO_ATP	30	-0.656414	-1.81088	0	0.0270453
GO_MODULATION_BY_SYMBIONT_OF_HOST_CELLULAR_PROCESS	28	-0.559463	-1.81206	0.00595238	0.0270719
GO_REGULATION_OF_NITRIC_OXIDE_SYNTHASE_BIOSYNTHETIC_PROCESS	19	-0.767182	-1.81228	0	0.0271184
GO_POSITIVE_REGULATION_OF_PROTEASOMAL_PROTEIN_CATABOLIC_PROCESS	98	-0.336324	-1.80997	0.00571429	0.027125
GO_PROTEIN_N_LINKED_GLYCOSYLATION	75	-0.452255	-1.80795	0.00203666	0.0274762
GO_REGULATION_OF_CALCIUM_MEDIATED_SIGNALING	76	-0.609402	-1.80625	0.00588235	0.0277426
GO_CELLULAR_RESPONSE_TO_TOPOLOGICALLY_INCORRECT_PROTEIN	121	-0.341481	-1.80482	0.0383838	0.0279407
GO_POSITIVE_REGULATION_OF_INTRACELLULAR_PROTEIN_TRANSPORT	255	-0.420244	-1.80506	0.00194932	0.0279683
GO_LEUKOCYTE_CHEMOTAXIS	117	-0.73351	-1.80412	0	0.0280358
GO_REGULATION_OF_NATURAL_KILLER_CELL_MEDIATED_IMMUNITY	31	-0.850774	-1.80363	0	0.028073
GO_DEOXYRIBONUCLEOSIDE_TRIPHOSPHATE_METABOLIC_PROCESS	17	-0.596732	-1.80229	0.00601202	0.0283386
GO_REGULATION_OF_INTERLEUKIN_4_PRODUCTION	26	-0.79796	-1.80104	0.00197239	0.0285257
GO_REGULATION_OF_CELLULAR_AMINO_ACID_METABOLIC_PROCESS	66	-0.435081	-1.79774	0.00792079	0.0289701
GO_REGULATION_OF_PROTEIN_LOCALIZATION_TO_NUCLEUS	216	-0.435676	-1.79779	0.00200401	0.0290302
GO_NEGATIVE_REGULATION_OF_AUTOPHAGY	53	-0.425549	-1.79788	0.01002	0.0290919
GO_SOMATIC_RECOMBINATION_OF_IMMUNOGLOBULIN_GENE_SEGMENTS	21	-0.60989	-1.79842	0.00402414	0.0290979
GO_PROTEIN_EXIT_FROM_ENDOPLASMIC_RETICULUM	20	-0.554796	-1.79805	0.0218688	0.0291238
GO_POSITIVE_REGULATION_OF_ANTIGEN_PROCESSING_AND_PRESENTATION	16	-0.833971	-1.79656	0	0.0291802
GO_REGULATION_OF_LIPOPOLYSACCHARIDE_MEDIATED_SIGNALING_PATHWAY	18	-0.721317	-1.79378	0	0.0295719
GO_REGULATION_OF_T_CELL_APOPTOTIC_PROCESS	32	-0.751555	-1.79401	0	0.0295958
GO_REGULATION_OF_INTERLEUKIN_1_SECRETION	32	-0.779061	-1.79332	0	0.0296223
GO_CELLULAR_EXTRAVASATION	25	-0.804579	-1.79415	0	0.0296483
GO_NEGATIVE_REGULATION_OF_IMMUNE_EFFECTOR_PROCESS	99	-0.630693	-1.79284	0.00828157	0.0296539
GO_PROTEIN_KINASE_B_SIGNALING	33	-0.637691	-1.79248	0.00397614	0.0296701
GO_CELL_DEATH_IN_RESPONSE_TO_OXIDATIVE_STRESS	18	-0.588504	-1.7913	0.00961539	0.0299019
GO_NEGATIVE_REGULATION_OF_B_CELL_ACTIVATION	30	-0.801198	-1.78968	0	0.0301772
GO_NEGATIVE_REGULATION_OF_IMMUNE_RESPONSE	115	-0.645971	-1.78665	0.00829876	0.0307947
GO_POSITIVE_REGULATION_OF_CELLULAR_PROTEIN_LOCALIZATION	356	-0.378509	-1.7867	0.00196078	0.0308634
GO_REGULATION_OF_EXOSOMAL_SECRETION	16	-0.595835	-1.78399	0.0078125	0.0312693
GO_NEGATIVE_REGULATION_OF_TUMOR_NECROSIS_FACTOR_SUPERFAMILY_CYTOKINE_PRODUCTION	44	-0.706293	-1.78418	0	0.0312837
GO_REGULATION_OF_HISTONE_DEACETYLATION	24	-0.528005	-1.78443	0.00817996	0.0313229
GO_REGULATION_OF_INTERLEUKIN_6_PRODUCTION	99	-0.66585	-1.78222	0	0.0313774
GO_CELLULAR_RESPONSE_TO_VIRUS	22	-0.693021	-1.78224	0.00795229	0.0314564
GO_POSITIVE_REGULATION_OF_NATURAL_KILLER_CELL_MEDIATED_IMMUNITY	19	-0.925655	-1.78237	0	0.031488
GO_REGULATION_OF_INTERFERON_GAMMA_BIOSYNTHETIC_PROCESS	16	-0.887	-1.78259	0	0.0315329
GO_CELLULAR_RESPONSE_TO_INTERLEUKIN_1	86	-0.648397	-1.78025	0.00392157	0.0317256
GO_POSITIVE_REGULATION_OF_PROTEIN_OLIGOMERIZATION	21	-0.628141	-1.7763	0.00380228	0.0326193
GO_POSITIVE_REGULATION_OF_PROTEIN_POLYMERIZATION	87	-0.448081	-1.77583	0.00207469	0.0326243
GO_POSITIVE_REGULATION_OF_INTERLEUKIN_10_PRODUCTION	29	-0.813309	-1.77549	0.0020284	0.032629
GO_LYMPHOCYTE_CHEMOTAXIS	38	-0.877549	-1.77634	0	0.0326875
GO_NEGATIVE_REGULATION_OF_INTERLEUKIN_10_PRODUCTION	16	-0.887453	-1.77436	0	0.0329257
GO_NUCLEAR_TRANSPORT	337	-0.292191	-1.77248	0.00191939	0.0330524
GO_POSITIVE_REGULATION_OF_CD4_POSITIVE_ALPHA_BETA_T_CELL_ACTIVATION	27	-0.842676	-1.77252	0	0.0331253
GO_NEGATIVE_REGULATION_OF_OXIDATIVE_STRESS_INDUCED_INTRINSIC_APOPTOTIC_SIGNALING_PATHWAY	21	-0.530367	-1.77327	0.0141988	0.0331432
GO_REGULATION_OF_T_CELL_CYTOKINE_PRODUCTION	21	-0.803906	-1.77261	0	0.0331864
GO_GTP_METABOLIC_PROCESS	21	-0.560833	-1.77167	0.00652174	0.0331901
GO_NEGATIVE_REGULATION_OF_OXIDOREDUCTASE_ACTIVITY	26	-0.631427	-1.7709	0.00199601	0.0333074
GO_B_CELL_RECEPTOR_SIGNALING_PATHWAY	34	-0.884955	-1.77025	0	0.0333941
GO_POSITIVE_REGULATION_OF_PROTEIN_LOCALIZATION_TO_NUCLEUS	128	-0.498388	-1.76978	0.00604839	0.0334281
GO_POSITIVE_REGULATION_OF_IMMUNOGLOBULIN_PRODUCTION	29	-0.753705	-1.76921	0.00195695	0.0334526
GO_REGULATION_OF_APOPTOTIC_SIGNALING_PATHWAY	358	-0.376289	-1.76948	0.00402414	0.0334528
GO_PYRIMIDINE_NUCLEOSIDE_CATABOLIC_PROCESS	21	-0.721783	-1.76838	0	0.0335917
GO_CELL_CHEMOTAXIS	162	-0.677223	-1.76738	0	0.0337651
GO_PURINE_DEOXYRIBONUCLEOTIDE_METABOLIC_PROCESS	15	-0.586813	-1.76699	0.0159046	0.0337793
GO_NEGATIVE_REGULATION_OF_FIBROBLAST_PROLIFERATION	27	-0.535342	-1.76605	0.00392157	0.03393
GO_POSITIVE_REGULATION_OF_LYMPHOCYTE_APOPTOTIC_PROCESS	19	-0.769115	-1.76548	0.0019802	0.034022
GO_POSITIVE_REGULATION_OF_INTERLEUKIN_6_PRODUCTION	65	-0.648055	-1.76456	0.00207039	0.0341774
GO_POSITIVE_REGULATION_OF_B_CELL_MEDIATED_IMMUNITY	26	-0.81312	-1.76386	0.00199601	0.0342155
GO_POSITIVE_REGULATION_OF_NF_KAPPAB_IMPORT_INTO_NUCLEUS	27	-0.839487	-1.7641	0	0.0342219
GO_B_CELL_DIFFERENTIATION	88	-0.598373	-1.76278	0.00206186	0.0344328
GO_REGULATION_OF_NITRIC_OXIDE_BIOSYNTHETIC_PROCESS	52	-0.648976	-1.76106	0.00200803	0.0348808
GO_NEGATIVE_REGULATION_OF_CHROMATIN_MODIFICATION	45	-0.459043	-1.76066	0.00775194	0.0349032
GO_POSITIVE_REGULATION_OF_PROTEIN_SECRETION	203	-0.57798	-1.75928	0.00401606	0.0352557
GO_POSITIVE_REGULATION_OF_PRODUCTION_OF_MOLECULAR_MEDIATOR_OF_IMMUNE_RESPONSE	60	-0.648057	-1.75777	0.00397614	0.0353377
GO_INTRINSIC_APOPTOTIC_SIGNALING_PATHWAY_IN_RESPONSE_TO_ENDOPLASMIC_RETICULUM_STRESS	31	-0.474895	-1.75874	0.0159046	0.0353646
GO_POSITIVE_REGULATION_OF_TOLL_LIKE_RECEPTOR_SIGNALING_PATHWAY	19	-0.791782	-1.75781	0	0.0354062
GO_REGULATION_OF_PRODUCTION_OF_MOLECULAR_MEDIATOR_OF_IMMUNE_RESPONSE	97	-0.643787	-1.758	0.00205761	0.0354459
GO_POSITIVE_REGULATION_OF_CYTOKINE_PRODUCTION_INVOLVED_IN_IMMUNE_RESPONSE	29	-0.701851	-1.75602	0	0.0356757
GO_NEGATIVE_REGULATION_OF_ENDOCYTOSIS	39	-0.503117	-1.7561	0.00199601	0.0357466
GO_REGULATION_OF_LEUKOCYTE_MIGRATION	148	-0.66897	-1.7552	0.00594059	0.0357622
GO_PLATELET_ACTIVATION	141	-0.555182	-1.75249	0.00801603	0.0360565
GO_REGULATION_OF_GLYCOPROTEIN_METABOLIC_PROCESS	43	-0.540113	-1.75266	0.00606061	0.0360905
GO_PROTEIN_DESTABILIZATION	34	-0.434951	-1.75282	0.00646552	0.0361266
GO_REGULATION_OF_INTERLEUKIN_13_PRODUCTION	17	-0.727204	-1.75315	0	0.0361608
GO_REGULATION_OF_ACTIVATED_T_CELL_PROLIFERATION	40	-0.754718	-1.7534	0.00607288	0.0361828
GO_CHEMOKINE_MEDIATED_SIGNALING_PATHWAY	72	-0.810774	-1.7506	0	0.0364502
GO_REGULATION_OF_MONOOXYGENASE_ACTIVITY	59	-0.526917	-1.75064	0.0078125	0.0365203
GO_NEGATIVE_REGULATION_OF_LEUKOCYTE_MEDIATED_IMMUNITY	44	-0.742048	-1.7496	0.0060241	0.0366364
GO_POSITIVE_REGULATION_OF_RESPONSE_TO_BIOTIC_STIMULUS	38	-0.634234	-1.74893	0.00609756	0.0367516
GO_ENDOPLASMIC_RETICULUM_TO_CYTOSOL_TRANSPORT	23	-0.543773	-1.74734	0.018711	0.0367943
GO_ESTABLISHMENT_OF_PROTEIN_LOCALIZATION_TO_VACUOLE	30	-0.47634	-1.74798	0.0139442	0.0368171
GO_TOLL_LIKE_RECEPTOR_4_SIGNALING_PATHWAY	18	-0.76889	-1.74813	0	0.0368387
GO_NEGATIVE_REGULATION_OF_CATABOLIC_PROCESS	199	-0.356961	-1.74681	0	0.0368595
GO_POSITIVE_REGULATION_OF_MEMBRANE_PROTEIN_ECTODOMAIN_PROTEOLYSIS	15	-0.719902	-1.74735	0.00801603	0.0368768
GO_CYTOLYSIS	23	-0.768103	-1.74822	0.00392927	0.0368962
GO_REGULATION_OF_PROTEIN_IMPORT	182	-0.455701	-1.74623	0.00198807	0.0369786
GO_LYMPHOCYTE_MIGRATION	49	-0.850902	-1.74504	0	0.0372549
GO_VACUOLE_FUSION	21	-0.471664	-1.74399	0.0301205	0.0374455
GO_AROMATIC_AMINO_ACID_FAMILY_CATABOLIC_PROCESS	20	-0.750569	-1.74308	0	0.0376175
GO_REGULATION_OF_ACTIN_FILAMENT_LENGTH	152	-0.420073	-1.74191	0	0.0378959
GO_ENDOCYTOSIS	474	-0.473114	-1.74092	0.00994036	0.0381007
GO_GRANULOCYTE_ACTIVATION	21	-0.740532	-1.74033	0	0.0381181
GO_POSITIVE_REGULATION_OF_INTERLEUKIN_4_PRODUCTION	21	-0.833874	-1.74034	0.00196464	0.0381948
GO_REGULATION_OF_CELLULAR_AMIDE_METABOLIC_PROCESS	347	-0.275691	-1.73801	0.00197239	0.0383588
GO_SOMATIC_DIVERSIFICATION_OF_IMMUNE_RECEPTORS	40	-0.533578	-1.73767	0.01	0.0383806
GO_REGULATION_OF_FIBROBLAST_MIGRATION	27	-0.579206	-1.73845	0.00416667	0.0383875
GO_REGULATION_OF_REACTIVE_OXYGEN_SPECIES_BIOSYNTHETIC_PROCESS	64	-0.585672	-1.73862	0.0020202	0.0384172
GO_THYMIC_T_CELL_SELECTION	19	-0.856786	-1.73806	0	0.038423
GO_PROTEIN_IMPORT	152	-0.318824	-1.73864	0.00772201	0.0384849
GO_POSITIVE_REGULATION_OF_ACTIN_FILAMENT_POLYMERIZATION	67	-0.483575	-1.73867	0.00419287	0.038564
GO_INTERFERON_GAMMA_PRODUCTION	15	-0.815782	-1.73623	0	0.0387387
GO_NEGATIVE_REGULATION_OF_MYELOID_LEUKOCYTE_DIFFERENTIATION	44	-0.641542	-1.73431	0.00391389	0.0392685
GO_MYELOID_LEUKOCYTE_MIGRATION	99	-0.688804	-1.73354	0.00200803	0.0394832
GO_REGULATION_OF_SYNCYTIUM_FORMATION_BY_PLASMA_MEMBRANE_FUSION	25	-0.715973	-1.73176	0.00398406	0.0400003
GO_REGULATION_OF_LYMPHOCYTE_CHEMOTAXIS	19	-0.874454	-1.7306	0	0.0401417
GO_MONOCYTE_CHEMOTAXIS	41	-0.807763	-1.73074	0	0.040178
GO_REGULATION_OF_INTRINSIC_APOPTOTIC_SIGNALING_PATHWAY	143	-0.370376	-1.73077	0.00612245	0.0402568
GO_NEGATIVE_REGULATION_OF_CD4_POSITIVE_ALPHA_BETA_T_CELL_ACTIVATION	15	-0.787174	-1.72806	0.00607288	0.0404853
GO_NEGATIVE_REGULATION_OF_LIPID_STORAGE	17	-0.672404	-1.72818	0.00607288	0.0405322
GO_MOVEMENT_IN_ENVIRONMENT_OF_OTHER_ORGANISM_INVOLVED_IN_SYMBIOTIC_INTERACTION	86	-0.544025	-1.72821	0.0123711	0.0406127
GO_REGULATION_OF_INTERLEUKIN_2_BIOSYNTHETIC_PROCESS	18	-0.851826	-1.7288	0.00197239	0.0406411
GO_POSITIVE_REGULATION_OF_TISSUE_REMODELING	26	-0.717555	-1.72832	0.00391389	0.0406776
GO_REGULATION_OF_B_CELL_MEDIATED_IMMUNITY	41	-0.761953	-1.72643	0.00399202	0.0410176
GO_REGULATION_OF_MITOCHONDRION_ORGANIZATION	214	-0.319969	-1.72586	0	0.0411501
GO_REGULATION_OF_CYTOKINE_PRODUCTION_INVOLVED_IN_IMMUNE_RESPONSE	56	-0.682397	-1.72465	0.00203666	0.0414976
GO_GRANULOCYTE_MIGRATION	75	-0.715126	-1.72326	0	0.0416566
GO_NEGATIVE_REGULATION_OF_REGULATED_SECRETORY_PATHWAY	21	-0.65817	-1.72354	0.00788955	0.0416887
GO_CELLULAR_PIGMENTATION	46	-0.470156	-1.72365	0.0365385	0.0417406
GO_NEGATIVE_REGULATION_OF_EXOCYTOSIS	27	-0.611232	-1.72247	0.00397614	0.0417862
GO_ENDOPLASMIC_RETICULUM_CALCIUM_ION_HOMEOSTASIS	20	-0.510822	-1.72203	0.0158416	0.0418628
GO_POSITIVE_REGULATION_OF_LEUKOCYTE_MIGRATION	109	-0.681679	-1.72142	0.00790514	0.0419757
GO_ACTIN_FILAMENT_ORGANIZATION	170	-0.411233	-1.71972	0.00398406	0.0422193
GO_REGULATION_OF_LEUKOCYTE_CHEMOTAXIS	95	-0.695392	-1.71884	0.00598802	0.0422825
GO_REGULATION_OF_B_CELL_DIFFERENTIATION	22	-0.842062	-1.71906	0	0.0422983
GO_POSITIVE_REGULATION_OF_NUCLEOCYTOPLASMIC_TRANSPORT	121	-0.500985	-1.71974	0.00980392	0.042306
GO_PHAGOCYTOSIS_ENGULFMENT	18	-0.778291	-1.72026	0.00404858	0.0423222
GO_REGULATION_OF_PROTEIN_OLIGOMERIZATION	34	-0.566677	-1.71987	0.00198807	0.0423518
GO_NEGATIVE_REGULATION_OF_OSTEOCLAST_DIFFERENTIATION	25	-0.724831	-1.7166	0.00193798	0.0427039
GO_PURINERGIC_RECEPTOR_SIGNALING_PATHWAY	28	-0.764718	-1.71722	0.00598802	0.0427173
GO_RETROGRADE_PROTEIN_TRANSPORT_ER_TO_CYTOSOL	16	-0.555848	-1.71684	0.0327198	0.0427335
GO_PEPTIDYL_SERINE_MODIFICATION	146	-0.384688	-1.7161	0.00197628	0.0428052
GO_POSITIVE_REGULATION_OF_PROTEIN_IMPORT	104	-0.531024	-1.71582	0.0137525	0.0428158
GO_NEGATIVE_REGULATION_OF_LEUKOCYTE_DIFFERENTIATION	81	-0.599159	-1.7152	0.00606061	0.0428963
GO_REGULATION_OF_T_CELL_MIGRATION	24	-0.775998	-1.71365	0.00399202	0.0430266
GO_REGULATION_OF_CILIUM_ASSEMBLY	48	-0.398895	-1.71378	0.00587084	0.0430668
GO_AMINE_CATABOLIC_PROCESS	21	-0.681491	-1.71428	0.00197239	0.043102
GO_POSITIVE_REGULATION_OF_INFLAMMATORY_RESPONSE	113	-0.702928	-1.71402	0.00598802	0.0431051
GO_RESPONSE_TO_PROTOZOAN	20	-0.823043	-1.71157	0	0.0433668
GO_HOMEOSTASIS_OF_NUMBER_OF_CELLS_WITHIN_A_TISSUE	31	-0.591706	-1.71232	0.00194175	0.0433914
GO_PTERIDINE_CONTAINING_COMPOUND_BIOSYNTHETIC_PROCESS	17	-0.519758	-1.71164	0.0361905	0.0434342
GO_GOLGI_TO_VACUOLE_TRANSPORT	27	-0.475562	-1.71102	0.0326923	0.0434377
GO_POSITIVE_REGULATION_OF_LYMPHOCYTE_MIGRATION	26	-0.812776	-1.71183	0	0.0434586
GO_REGULATION_OF_PROTEASOMAL_PROTEIN_CATABOLIC_PROCESS	179	-0.30088	-1.71005	0.0210325	0.043692
GO_POSITIVE_REGULATION_OF_CHEMOKINE_PRODUCTION	49	-0.655589	-1.7094	0.0123711	0.0437558
GO_PROTEIN_SECRETION	115	-0.531595	-1.70946	0.00404858	0.0438347
GO_REGULATION_OF_TOLERANCE_INDUCTION	15	-0.868169	-1.7074	0.00392927	0.0442023
GO_PLATELET_AGGREGATION	39	-0.559391	-1.70764	0.01	0.0442271
GO_REGULATION_OF_NATURAL_KILLER_CELL_ACTIVATION	27	-0.711474	-1.70613	0.00408998	0.0445719
GO_STRESS_ACTIVATED_PROTEIN_KINASE_SIGNALING_CASCADE	103	-0.446117	-1.70478	0.00402414	0.04483
GO_HUMORAL_IMMUNE_RESPONSE	144	-0.617382	-1.70486	0.0019802	0.0448888
GO_REGULATION_OF_TUMOR_NECROSIS_FACTOR_BIOSYNTHETIC_PROCESS	18	-0.835667	-1.70437	0	0.0448956
GO_AROMATIC_AMINO_ACID_FAMILY_METABOLIC_PROCESS	28	-0.64653	-1.70381	0	0.0450273
GO_ACTIVATION_OF_GTPASE_ACTIVITY	74	-0.465266	-1.70244	0.0142857	0.045274
GO_GUANOSINE_CONTAINING_COMPOUND_METABOLIC_PROCESS	44	-0.454479	-1.70251	0.00601202	0.0453288
GO_LIPOPROTEIN_METABOLIC_PROCESS	124	-0.405771	-1.70265	0.00408163	0.0453632
GO_REGULATION_OF_MYOBLAST_FUSION	19	-0.740852	-1.70146	0.00982318	0.0453963
GO_POSITIVE_REGULATION_OF_LEUKOCYTE_CHEMOTAXIS	81	-0.700849	-1.70162	0.008	0.0454401
GO_POSITIVE_REGULATION_OF_CALCIUM_MEDIATED_SIGNALING	38	-0.640363	-1.70039	0.0102881	0.0456299
GO_LYMPH_NODE_DEVELOPMENT	16	-0.830127	-1.70056	0.00206186	0.0456644
GO_VESICLE_ORGANIZATION	276	-0.341636	-1.69985	0.0020202	0.0457058
GO_REGULATION_OF_CHEMOKINE_PRODUCTION	65	-0.619797	-1.69911	0.00824742	0.0458387
GO_REGULATION_OF_ALPHA_BETA_T_CELL_PROLIFERATION	21	-0.899419	-1.69639	0.0020284	0.0465187
GO_NEGATIVE_REGULATION_OF_INTERLEUKIN_6_PRODUCTION	34	-0.765039	-1.69669	0.00404858	0.04658
GO_NAD_METABOLIC_PROCESS	54	-0.480942	-1.69641	0.0138889	0.0466012
GO_POSITIVE_REGULATION_OF_RESPONSE_TO_EXTERNAL_STIMULUS	294	-0.591537	-1.69592	0.00413223	0.0466221
GO_REGULATION_OF_ENDOCYTOSIS	198	-0.470787	-1.69421	0.00798403	0.047178
GO_NEGATIVE_REGULATION_OF_INTRACELLULAR_SIGNAL_TRANSDUCTION	434	-0.375472	-1.69366	0.00397614	0.0472047
GO_PURINERGIC_NUCLEOTIDE_RECEPTOR_SIGNALING_PATHWAY	22	-0.783894	-1.69331	0.0020202	0.0472605
GO_LEUKOCYTE_DEGRANULATION	28	-0.679332	-1.69194	0.00782779	0.0476244
GO_PYRIMIDINE_CONTAINING_COMPOUND_BIOSYNTHETIC_PROCESS	40	-0.441349	-1.69118	0.0210084	0.0478201
GO_POSITIVE_REGULATION_OF_ANTIGEN_RECEPTOR_MEDIATED_SIGNALING_PATHWAY	15	-0.900803	-1.69032	0	0.0480437
GO_GOLGI_ORGANIZATION	83	-0.391564	-1.69007	0.0314961	0.0480613
GO_NEGATIVE_REGULATION_OF_PROTEIN_MATURATION	35	-0.553623	-1.68867	0.00616016	0.0484775
GO_B_CELL_PROLIFERATION	38	-0.702339	-1.68762	0.00784314	0.0487777
GO_REGULATION_OF_GRANULOCYTE_DIFFERENTIATION	16	-0.704562	-1.6862	0.0138889	0.049298
GO_NEGATIVE_REGULATION_OF_INTERLEUKIN_2_PRODUCTION	16	-0.775402	-1.68569	0.0102249	0.0494105
GO_REGULATION_OF_INTERLEUKIN_17_PRODUCTION	21	-0.87348	-1.68465	0	0.049725
CC
GO_LYTIC_VACUOLE_MEMBRANE	252	-0.4774	-2.3534	0	0.00723142
GO_COP9_SIGNALOSOME	34	-0.660751	-2.291	0	0.00985566
GO_AUTOPHAGOSOME	76	-0.444904	-2.11581	0.00203666	0.0114804
GO_LYTIC_VACUOLE	496	-0.486251	-2.11797	0	0.0122907
GO_PHAGOCYTIC_VESICLE_MEMBRANE	50	-0.644904	-2.13351	0	0.0126076
GO_CYTOPLASMIC_MRNA_PROCESSING_BODY	70	-0.488181	-2.13698	0	0.0145178
GO_PHAGOCYTIC_VESICLE	77	-0.678291	-2.14514	0	0.0164973
GO_LATE_ENDOSOME_MEMBRANE	92	-0.428856	-2.15616	0	0.0186513
GO_ENDOSOMAL_PART	395	-0.437523	-2.18491	0	0.0190423
GO_LATE_ENDOSOME	197	-0.426847	-2.03979	0	0.0231598
GO_PROTEASOME_COMPLEX	74	-0.460482	-2.01316	0.00420168	0.024501
GO_ENDOLYSOSOME	16	-0.818254	-2.01341	0	0.0266224
GO_EXTRINSIC_COMPONENT_OF_MEMBRANE	246	-0.493659	-1.96955	0	0.0310526
GO_SIDE_OF_MEMBRANE	383	-0.630316	-1.97157	0	0.0329935
MF
GO_DOUBLE_STRANDED_RNA_BINDING	62	-0.654724	-2.34083	0	0.0076469
GO_PROTEASOME_BINDING	15	-0.732739	-2.23584	0	0.0152323
GO_POLYUBIQUITIN_BINDING	41	-0.526213	-2.17557	0	0.0166634
GO_ADENYLYLTRANSFERASE_ACTIVITY	24	-0.656953	-1.95119	0.00197628	0.036944
GO_SH2_DOMAIN_BINDING	29	-0.747555	-1.96009	0	0.0377655
GO_SINGLE_STRANDED_RNA_BINDING	67	-0.458421	-1.96756	0.00397614	0.0404465
GO_PROTEIN_N_TERMINUS_BINDING	102	-0.391131	-2.00677	0	0.040584
GO_HYDROLASE_ACTIVITY_ACTING_ON_CARBON_NITROGEN_BUT_NOT_PEPTIDE_BONDS_IN_CYCLIC_AMIDINES	34	-0.728401	-1.90758	0	0.0420764
GO_THREONINE_TYPE_PEPTIDASE_ACTIVITY	21	-0.616683	-1.88717	0.00380952	0.0427971
GO_TRANSFERASE_ACTIVITY_TRANSFERRING_PENTOSYL_GROUPS	54	-0.5141	-1.96853	0.0020284	0.0439848
GO_GTP_DEPENDENT_PROTEIN_BINDING	17	-0.696963	-1.90964	0	0.0440581
GO_PROTEIN_PHOSPHATASE_BINDING	117	-0.461821	-2.01296	0	0.0440673
GO_CYSTEINE_TYPE_ENDOPEPTIDASE_REGULATOR_ACTIVITY_INVOLVED_IN_APOPTOTIC_PROCESS	41	-0.612919	-1.88982	0.00201207	0.0446067
GO_PHOSPHATIDYLINOSITOL_3_PHOSPHATE_BINDING	31	-0.532532	-1.92111	0.00389105	0.0456065
GO_THYROID_HORMONE_RECEPTOR_BINDING	30	-0.434156	-1.86802	0.0118343	0.0458139
GO_CYSTEINE_TYPE_ENDOPEPTIDASE_INHIBITOR_ACTIVITY_INVOLVED_IN_APOPTOTIC_PROCESS	23	-0.702083	-1.8923	0.00190114	0.0460123
GO_NON_MEMBRANE_SPANNING_PROTEIN_TYROSINE_KINASE_ACTIVITY	45	-0.705085	-1.91298	0.00200803	0.0462351
GO_PHOSPHATASE_BINDING	151	-0.407688	-1.97565	0.00194553	0.0463651
GO_K63_LINKED_POLYUBIQUITIN_BINDING	19	-0.587477	-1.87121	0.00614754	0.0469572
GO_TUMOR_NECROSIS_FACTOR_RECEPTOR_SUPERFAMILY_BINDING	46	-0.738389	-2.01947	0	0.0485206
Oncologic signatures
CAMP_UP.V1_UP	192	-0.396943	-2.48161	0	0
TBK1.DN.48HRS_DN	50	-0.472125	-2.05187	0.00203252	0.00106682
SNF5_DN.V1_UP	174	-0.651444	-2.07583	0	0.00142242
HOXA9_DN.V1_UP	190	-0.665988	-2.15588	0	0.00149486
STK33_SKM_UP	269	-0.577307	-1.82281	0	0.0167498
RPS14_DN.V1_UP	185	-0.693221	-1.84149	0	0.0169385
LTE2_UP.V1_DN	193	-0.538894	-1.80271	0	0.0249783
MEK_UP.V1_DN	191	-0.510351	-1.7533	0	0.028943
P53_DN.V1_DN	191	-0.541863	-1.77977	0	0.029062
MTOR_UP.N4.V1_UP	195	-0.405183	-1.76257	0.00206186	0.0298502
STK33_UP	276	-0.537073	-1.69614	0.00195312	0.0410833
STK33_NOMO_UP	280	-0.533021	-1.70566	0.00387597	0.0437839
VEGF_A_UP.V1_UP	192	-0.503751	-1.69782	0.00204499	0.0440555
IL15_UP.V1_UP	183	-0.495791	-1.68124	0	0.0449132
